# Supplementary material for: The Reliability of the Microsoft Kinect and Ambulatory Sensor-Based Motion Tracking Devices to Measure Shoulder Range-of-Motion: A Systematic Review and Meta-Analysis
Source: Sensors (Basel). 2021 Dec 8;21(24):8186. doi: 10.3390/s21248186 (PMC8705315; doi:10.3390/s21248186)
Supplement: Supplementary file 1 [file sensors-21-08186-s001.zip]

Archive with 1 entries (1 files):
- sensors-1476192-supplementary.pdf
